# Supplementary material for: Single cell analysis reveals intra‐tumour heterogeneity, microenvironment and potential diagnosis markers for clear cell renal cell carcinoma
Source: Clin Transl Med. 2022 May 23;12(5):e713. doi: 10.1002/ctm2.713 (PMC9126499; doi:10.1002/ctm2.713)
Supplement: Supplementary file 5 — Table S1 [file CTM2-12-e713-s008.xlsx]

## Sheet: Sheet1
Supplemental table 1. Patient information
serial number	type	Fuhrman grade	gender	age	operation time	paired-normal
RCC1t	ccRCC	III	Male	68	2018-04-20	Yes
RCC2t	ccRCC	II	Male	51	2018-06-14	Yes
RCC3t	ccRCC	II	Male	68	2018-11-23	Yes
RCC4t	pRCC+ccRCC	III+II	Female	59	2018-12-10	Yes
RCC5t	ccRCC	II	Female	41	2018-04-03	Yes
RCC6t	ccRCC	II	Female	71	2018-04-26	No
RCC7t	ccRCC	III	Female	65	2018-06-21	No
