# Supplementary material for: Single cell analysis reveals intra‐tumour heterogeneity, microenvironment and potential diagnosis markers for clear cell renal cell carcinoma
Source: Clin Transl Med. 2022 May 23;12(5):e713. doi: 10.1002/ctm2.713 (PMC9126499; doi:10.1002/ctm2.713)
Supplement: Supplementary file 6 — Table S2 [file CTM2-12-e713-s005.xlsx]

## Sheet: Sheet1
Supplementary Table 2. Gene signatures related to different biological functions
Signature	GO_KIDNEY_MORPHOGENESIS	GO_ADHERENS_JUNCTION_ASSEMBLY	ccRCC Angiogenesis	GO_FATTY_ACID_BIOSYNTHETIC_PROCESS	KEGG_GLYCOLYSIS_GLUCONEOGENESIS	HALLMARK_OXIDATIVE_PHOSPHORYLATION	HALLMARK_INTERFERON_GAMMA_RESPONSE	GO_ANTIGEN_PROCESSING_AND_PRESENTATION_OF_PEPTIDE_ANTIGEN_VIA_MHC_CLASS_I
Source	MSIGDB 6.2	MSIGDB 6.2	McDermott et al. 2018	MSIGDB 6.2	MSIGDB 6.2	MSIGDB 6.2	MSIGDB 6.2	MSIGDB 6.2
Genes	LHX1	THY1	VEGFA	ELOVL7	ACSS2	NDUFS3	STAT1	TAP1
	NPHP3	RCC2	KDR	ALOX15	GCK	UQCRB	ISG15	NCF2
	DLG1	HIPK1	ESM1	MLYCD	PGK2	NDUFS2	IFIT1	TAP2
	GCNT4	LAMA5	PECAM1	MGST2	PGK1	SDHA	MX1	MR1
	CTNNBIP1	WHAMM	ANGPTL4	PTPLAD1	PDHB	UQCRC1	IFIT3	PSMC5
	NOG	DLC1	CD34	GGT1	PDHA1	NDUFA9	IFI35	PSME2
	WNT4	PDPK1		ELOVL5	PDHA2	NDUFS4	IRF7	PSMA4
	SIX1	TAOK2		HSD17B8	PGM2	NDUFS1	IFIT2	SEC24C
	PGF	ACTN1		C9orf3	TPI1	NDUFA2	OAS2	HLA-A
	GCNT1	ARHGEF7		RNPEPL1	ACSS1	NDUFS8	TAP1	CD36
	WNT11	TBCD		PRKAG3	FBP1	SDHB	EIF2AK2	PDIA3
	IRX1	CTTN		ACACB	ADH1B	NNT	RSAD2	CYBA
	FOXJ1	JUP		XBP1	HK2	ATP5PO	MX2	PSMA2
	HOXA11	SMAD7		SCD5	ADH1C	ATP5MC3	IRF1	PSME3
	DCHS1	ZNF703		FADS1	HK1	NDUFS7	OAS3	PSMA7
	SIX2	RAMP2		PRKAG2	HK3	ATP5F1A	TNFSF10	BCAP31
	HNF1A	PIP5K1A		ACOT7	ADH4	NDUFV1	IRF9	PSMB10
	SALL1	ACTN2		ACSM3	PGAM2	COX5B	CXCL10	PSMA5
	SHH	DLG5		FA2H	ADH5	UQCRH	IFI44	PSMA3
	HNF1B	BCL2		FCER1A	PGAM1	NDUFA1	BST2	CYBB
	BCL2	PTK2B		FADS2	ADH1A	ATP5F1C	XAF1	PSMD4
	TCF21	ARHGAP6		ACACA	ALDOC	ATP5F1B	SP110	FCGR1A
	FGF2	PTPRK		PTGS2	ALDH7A1	COX7B	OASL	SEC24D
	CITED1	ACTN3		SPHK1	LDHAL6B	SDHD	PSMB8	PSMB11
	WNT1	JUB		GGT6	PKLR	CYCS	IFI44L	HLA-B
	SOX4	PIP5K1C		PTGDS	LDHAL6A	NDUFA6	IFITM3	FCGR1B
	SMO	VCL		GGT2	ENO1	NDUFAB1	DDX60	PSMC6
	ADAMTS16	FERMT2		TECR	PKM	COX8A	LGALS3BP	NCF1
	PKD2	SORBS1		PLP1	PFKP	ACO2	GBP4	B2M
	HES5	ITGA2		FADS6	BPGM	ATP5MC1	IRF8	ERAP1
	MYC	TESK2		GGTLC1	PCK2	CYC1	PSMB9	TAPBP
	WT1	RHOD		MSMO1	PCK1	NDUFB6	PML	NCF4
	HOXD11	CTNNB1		THNSL2	ALDH1B1	ATP5F1E	IFIH1	PSMD6
	SOX8	TRIP6		PECR	ALDH2	COX5A	UBE2L6	ABCB9
	PBX1			TBXAS1	ALDH3A1	UQCRC2	IFI27	PSMA8
	PAX8			C5orf4	AKR1A1	COX6A1	ADAR	CD207
	GDNF			LTA4H	FBP2	ATP5F1D	LY6E	PSMB1
	PAX2			DEGS1	PFKM	COX6C	STAT2	PSMD8
	FGF8			GGTLC2	PFKL	ATP5PF	CXCL9	PSMB3
	PRKX			PTGES2	LDHC	NDUFB3	IL10RA	PSMB9
	GATA3			PTGS1	GAPDH	IDH3B	PLA2G4A	PSMD1
	PTCH1			PRKAG1	ENO3	OGDH	TRIM21	ITGB5
	GCNT3			ACSF3	ENO2	NDUFB8	USP18	ITGAV
	SMAD4			AKR1C3	PGAM4	SURF1	PTGS2	CALR
	CTNNB1			MGLL	ADH7	COX6B1	EPSTI1	PSMA6
	BMP4			PRKAB2	ADH6	NDUFB5	C1S	PSME4
	GPC3			EDN2	LDHB	NDUFA4	DDX58	SAR1B
	ILK			ALOX15B	ALDH1A3	NDUFB1	IL15	ABCB1
	BMP2			ACLY	ALDH3B1	COX4I1	NLRC5	SEC24B
	GLI3			ALOX5AP	ALDH3B2	COX7C	NMI	PSMB4
	GZF1			PNPLA8	ALDH9A1	UQCRFS1	IDO1	PSMB8
	NPNT			PLA2G1B	ALDH3A2	SDHC	PSMB10	PSMD13
	WNT7B			ACSL3	GALM	ATP6V1F	CXCL11	SEC31A
	FMN1			ELOVL4	ALDOA	COX7A2	ITGB7	ABCB4
	FOXD1			PTPLB	DLD	SUCLG1	SAMHD1	PSMF1
	IRX3			FASN	DLAT	NDUFS6	HERC6	PSMC2
	SOX9			PTGES	ALDOB	NDUFA7	CMPK2	PSMA1
	WNT9B			OXSM	G6PC2	FH	SAMD9L	HLA-C
	AGTR2			PTPLAD2	LDHA	NDUFV2	RTP4	SEC13
	CALB1			ELOVL3	G6PC	OXA1L	PTPN2	PSMD12
	VANGL2			ELOVL1	PGM1	NDUFC1	PARP14	CANX
	KLHL3			ACSS2	GPI	UQCR11	TNFAIP2	AZGP1
	PKD1			QKI		NDUFA5	IFITM2	ABCB5
	FAT4			CBR4		CS	PLSCR1	FCER1G
	FGF1			ELOVL2		ATP6V1G1	SOCS1	PSMC1
	IRX2			PRKAA1		ATP5PB	CASP1	PSMD10
	WNK4			C1orf93		HCCS	ICAM1	PSMD5
	HES1			PRKAA2		HADHB	WARS	SEC24A
	KIF26B			OLAH		ATP5PD	PSME1	PSME1
	GREM1			ACSS1		PDHA1	ISG20	HLA-E
	AHI1			AGMO		NDUFA8	IRF2	ERAP2
	WNT6			LIPC		DLD	TRIM14	PSMD2
	OSR1			CH25H		OPA1	FCGR1A	PSMD7
	WWTR1			MYO5A		SLC25A11	2020-03-01	LNPEP
	LAMA5			MCAT		ATP5ME	SOCS3	HLA-F
	PDGFRB			SYK		PDHB	JAK2	PSMD14
	LRRK2			BRCA1		ATP5MF	HLA-DMA	PSMB2
	LGR4			LTC4S		NDUFB7	PARP12	IFI30
	FRAS1			LIPT2		IDH2	TNFAIP6	PSMD3
	EYA1			MIF		MTX2	TRIM26	HFE
	FGF10			MECR		VDAC3	VCAM1	PSMB6
	TACSTD2			GGT5		MDH1	CD274	PSMB7
				PLA2G4F		ATP5MC2	CIITA	ACE
				EDN1		IMMT	NAMPT	PSMC4
				ELOVL6		MDH2	SELP	HLA-G
				LOC643181		SLC25A3	GPR18	PSMD9
				ALOX12		ATP6V1D	FPR1	PSMB5
				CD74		VDAC2	HELZ2	SEC23A
				SCD		ACADM	PSME2	PSMC3
				GGT7		COX7A2L	SERPING1	PSMD11
				ALOX5		TIMM17A	CCL5	HLA-H
				CBR1		ATP6V1E1	RNF31
				HSD17B12		NDUFA3	SOD2
				ALOXE3		SLC25A6	TRIM25
				PRG3		IDH3G	LAP3
				HPGDS		ACADVL	PSMA3
				GGT3P		ETFA	AC124319.1
				SC5DL		TIMM9	PELI1
				GGTA1P		IDH3A	CFB
				LIAS		TIMM8B	CD86
				PRKAB1		ATP6AP1	TXNIP
				FADS3		TIMM13	HLA-DQA1
				RNPEP		UQCRQ	GCH1
				ABCD3		ABCB7	PNP
				NDUFAB1		VDAC1	CCL7
				GGTLC3		ATP5MG	PTPN6
				LPL		PHB2	SPPL2A
				PTGES3		DECR1	IL4R
				ALOX12B		SUCLA2	PNPT1
				PTPLA		GOT2	DHX58
				DECR2		DLAT	BTG1
				PTGIS		ATP6V1H	CASP8
				ACSM1		NDUFB2	IFI30
				PLA2G5		FDX1	CCL2
						HADHA	FGL2
						ATP6V1C1	CASP7
						MAOB	SECTM1
						NDUFB4	IL15RA
						UQCR10	CD40
						ETFDH	TRAFD1
						GPX4	HLA-DRB1
						PDHX	GBP6
						MFN2	LCP2
						AIFM1	HLA-G
						ACAA2	MT2A
						ETFB	RIPK1
						COX11	KLRK1
						ECHS1	UPP1
						PMPCA	PSMB2
						ATP6V0B	TDRD7
						SLC25A5	HIF1A
						DLST	EIF4E3
						COX15	VAMP8
						CYB5A	PFKP
						ALAS1	CD38
						SLC25A4	ZBP1
						CPT1A	BANK1
						SLC25A20	TOR1B
						MTRR	RBCK1
						COX17	PDE4B
						CYB5R3	MVP
						TOMM22	IL7
						ACAT1	BPGM
						MRPS11	CMTR1
						ATP6V0C	AUTS2
						PDK4	B2M
						TIMM10	RIPK2
						LDHA	CD69
						ECI1	MYD88
						MRPL11	PSMA2
						FXN	PIM1
						MRPS12	NOD1
						COX10	CFH
						RHOT1	TAPBP
						ACAA1	SLC25A28
						ACADSB	PTPN1
						LDHB	TNFAIP3
						MRPS30	SSPN
						ATP1B1	NUP93
						BDH2	MTHFD2
						SLC25A12	CDKN1A
						TIMM50	IRF4
						MRPL34	NFKB1
						ISCA1	BATF2
						MRPL35	HLA-B
						IDH1	LATS2
						HSPA9	IRF5
						MRPL15	SLAMF7
						MRPS15	ISOC1
						TOMM70	P2RY14
						TCIRG1	STAT3
						ISCU	NCOA3
						POLR2F	HLA-A
						NQO2	IL6
						NDUFC2	GZMA
						MRPS22	IFNAR2
						POR	CD74
						ATP6V0E1	RAPGEF6
						PHYH	CASP4
						MPC1	FAS
						GPI	OGFR
						AFG3L2	ARL4A
						HSD17B10	SRI
						CASP7	LYSMD2
						PRDX3	CSF2RB
						MGST3	ST3GAL5
						HTRA2	C1R
						BCKDHA	CASP3
						LRPPRC	CMKLR1
						RETSAT	NFKBIA
						ECH1	METTL7B
						RHOT2	ST8SIA4
						BAX	XCL1
						MTRF1	IL2RB
						GLUD1	VAMP5
						SUPV3L1	IL18BP
						GRPEL1	ZNFX1
						PDP1	ARID5B
						ALDH6A1	APOL6
						OAT	STAT4
