# Supplementary material for: Single cell analysis reveals intra‐tumour heterogeneity, microenvironment and potential diagnosis markers for clear cell renal cell carcinoma
Source: Clin Transl Med. 2022 May 23;12(5):e713. doi: 10.1002/ctm2.713 (PMC9126499; doi:10.1002/ctm2.713)
Supplement: Supplementary file 7 — Table S3 [file CTM2-12-e713-s001.xlsx]

## Sheet: Sheet1
Supplemental table 3. Gene markers for kidney epithelial subgroups
							references
proximal tubule	GLYAT	ALDOB	GPX3	GATM	MT1G	MIOX	Benjamin J. Stewart et.al, Science，2019
distal tubule	KCNJ1	SLC8A1	AVPR2	CLDN8
collecting duct	FXYD2	TMEM52B
principal cell	AQP2	AQP3
intecalated cell	FOXI1
podocyte	NPHS1	NPHS2	PODXL	WT1	PTPRO	CD2AP	ITGB5	SYNPO	CLDN5	CLIC5
