# Supplementary material for: Single cell analysis reveals intra‐tumour heterogeneity, microenvironment and potential diagnosis markers for clear cell renal cell carcinoma
Source: Clin Transl Med. 2022 May 23;12(5):e713. doi: 10.1002/ctm2.713 (PMC9126499; doi:10.1002/ctm2.713)
Supplement: Supplementary file 8 — Table S4 [file CTM2-12-e713-s009.xlsx]

## Sheet: state3 and state4
state3	NA	NNMT	FOS	ZFP36	JUNB	JUN	FABP7	RHOB	FOSB	RPS19	MT3	RPS8	RPS18	RPL23A	RPS2	RPS3	RPL10	RPL18	SPARC	PLVAP	RGCC	SPARCL1	ZFP36	FOSB	IGFBP7	TMSB4X	FOS	RGS5	MGP	BGN	TAGLN	MYL9	ID3	IGFBP7	TMSB4X	RARRES1	FN1	SAA1	PTGDS	FABP7	SPP1	RPLP1	S100A6
state4	NA	CD24	TMSB10	SNHG25	MALAT1	BIRC3	GPX4	IFI27	MZT2A	CRYAB	SST	HLA-DRA	HLA-DRB5	HLA-C	CD74	VIM	B2M	CRYAB	NNMT	RARRES2	CTSD	LDHA	VIM	GAPDH	HSPB1

## Sheet: Sheet1
Supplemental table 4. Gene lists of state 3 and state 4
state3	state4
PGF	CD24
VEGFA	TMSB10
NNMT	SNHG25
FOS	MALAT1
ZFP36	BIRC3
JUNB	GPX4
JUN	IFI27
FABP7	MZT2A
RHOB	CRYAB
FOSB	SST
RPS19	HLA-DRA
MT3	HLA-DRB5
RPS8	HLA-C
RPS18	CD74
RPL23A	VIM
RPS2	B2M
RPS3	CRYAB
RPL10	NNMT
RPL18	RARRES2
SPARC	CTSD
PLVAP	LDHA
RGCC	VIM
SPARCL1	GAPDH
ZFP36	HSPB1
FOSB
IGFBP7
TMSB4X
FOS
RGS5
MGP
BGN
TAGLN
MYL9
ID3
IGFBP7
TMSB4X
RARRES1
FN1
SAA1
PTGDS
FABP7
SPP1
RPLP1
S100A6
