# Supplementary material for: Single cell analysis reveals intra‐tumour heterogeneity, microenvironment and potential diagnosis markers for clear cell renal cell carcinoma
Source: Clin Transl Med. 2022 May 23;12(5):e713. doi: 10.1002/ctm2.713 (PMC9126499; doi:10.1002/ctm2.713)
Supplement: Supplementary file 9 — Table S5 [file CTM2-12-e713-s003.xlsx]

## Sheet: Sheet1
Supplemental table 5. Gene signatures for program 2 and 4
program2	program4
ITM2B	MT2A
GSTA1	MT1E
SMIM24	MT1X
CLU	VIM
TMEM176B	HSPA1A
CXCL14	IGFBP5
SLC17A3	HSPA1B
NAT8	EGR1
LAPTM4A	DUSP1
LGALS2	FOS
HLA-A	NDUFA4L2
KRT18	MALAT1
GATM	PGF
TMEM176A	DNAJB1
JUN	LGALS1
SLC3A1	CEBPB
PDK4	YBX3
ANXA4	SAT1
KHK	JUN
HLA-B	HSP90AA1
MGST3	TGFBI
HLA-C	GAPDH
MIOX	PHLDA1
ENO1	PPP1R15A
ACAT1	NAP1L1
GAL3ST1	BGN
TMBIM6	SOX4
ECH1	ATF3
TMEM37	IER2
TMEM59	SFRP2
GSTP1	ID3
CCND1	RARRES2
BHMT	CYR61
KRT8	IGFBP3
CD151	JUNB
CNDP2	DEFB1
SPP1	MT1M
PGRMC1	CXCL2
SLC37A4	IGFBP7
PKM	S100A6
TMEM27	HSPH1
UBB	LDHA
TCN2	CP
BBOX1	HSPE1
VIM	NPTX2
LDHB	HSPA6
FAM134B	NNMT
CYB5A	S100A10
CD9	C11orf96
SLC6A13	IFITM2
