# Supplementary material for: Single cell analysis reveals intra‐tumour heterogeneity, microenvironment and potential diagnosis markers for clear cell renal cell carcinoma
Source: Clin Transl Med. 2022 May 23;12(5):e713. doi: 10.1002/ctm2.713 (PMC9126499; doi:10.1002/ctm2.713)
Supplement: Supplementary file 10 — Table S6 [file CTM2-12-e713-s007.xlsx]

## Sheet: Sheet1
Supplemental table 6. M1 and M2 gene signatures
M1	M2
AK3	ADK
AK3	ADK
ANGPT2	CA2
APOL1	CCL13
APOL2	CCL14
APOL3	CCL18
APOL6	CCL2
ATF3	CCL23
BCL2A1	CCL26
BIRC3	CCL3
CCL15	CCL4
CCL17	CCL7
CCL19	CD163
CCL20	CD1A
CCL22	CD1B
CCL5	MSR1
CCL8	MRC1
CCR7	CD36
TNFRSF1B	CERK
FCGR3A	CHN2
SIGLEC1	CLEC4A
FCGR2A	CTSC
CD80	CTSD
CD86	CXCR4
CX3CL1	CD209
CXCL10	CLEC7A
CXCL11	EGR2
CXCL13	F13A1
CXCL9	FCER2
EDN1	FGL2
FAS	FN1
FCGR1A	GAS7
FCGR1B	HEXB
GADD45G	HNMT
GBP1	HMOX1
HESX1	HRH1
HLA-DPB1	HS3ST1
HSD11B1	HS3ST2
IGFBP4	IDO1
IL12A	IGF1
IL15	IL10
IL15RA	IL27RA
IL1B	LIPA
IL23A	LTA4H
IL2RA	LYVE1
IL6	MAF
IL7R	MS4A4A
INHBA	MS4A6A
IRF1	P2RY14
MARCO	PPARG
OAS2	SEPP1
OASL	SLC38A6
PDGFA	SLC4A7
PFKP
PLA1A
PSMA2
PSMB9
PSME2
PTX3
SLC2A6
SLC31A2
SLC7A5
