# Supplementary material for: Single cell analysis reveals intra‐tumour heterogeneity, microenvironment and potential diagnosis markers for clear cell renal cell carcinoma
Source: Clin Transl Med. 2022 May 23;12(5):e713. doi: 10.1002/ctm2.713 (PMC9126499; doi:10.1002/ctm2.713)
Supplement: Supplementary file 11 — Table S7 [file CTM2-12-e713-s010.xlsx]

## Sheet: Sheet1
Supple mental table 7. Interaction pairs and strength between tumor/normal epithelial cells and other cell types
interacting_pair	Tumorepi|Bcell	interacting_pair	Tumorepi|Endothelial	interacting_pair	Tumorepi|Fibroblast	interacting_pair	Tumorepi|Macrophage	interacting_pair	Tumorepi|Tcell	interacting_pair	Tumorepi|Tumorepi
MIF_TNFRSF14	0.899	MIF_TNFRSF10D	0.977	MIF_TNFRSF14	0.884	MIF_TNFRSF14	0.922	MIF_TNFRSF14	0.921	CD74_MIF	1.393
SPP1_CD44	0.649	MIF_TNFRSF14	0.895	MIF_TNFRSF10D	0.871	PGRMC2_CCL4L2	0.825	SPP1_CD44	0.741	MIF_TNFRSF14	0.979
LTBR_LTB	0.545	VEGFA_FLT1	0.802	SPP1_CD44	0.623	SPP1_CD44	0.715	SPP1_PTGER4	0.569	EGFR_MIF	0.883
EGFR_AREG	0.191	SPP1_a9b1 complex	0.546	NRP1_PGF	0.594	SPP1_PTGER4	0.594	SPP1_a4b1 complex	0.552	SPP1_CD44	0.539
SIRPA_CD47	0.17	VEGFA_KDR	0.502	VEGFA_FLT1	0.465	TNFRSF1A_GRN	0.545	PGRMC2_CCL4L2	0.386	NRP1_VEGFA	0.39
FAM3C_CLEC2D	0.135	TNFSF10_TNFRSF10D	0.325	CD46_JAG1	0.244	EGFR_GRN	0.496	LTBR_LTB	0.343	TNFSF12_TNFRSF12A	0.208
CD70_TNFRSF17	0.111	TNFRSF1A_GRN	0.285	MDK_LRP1	0.236	MDK_SORL1	0.252	FAM3C_CLEC2D	0.221	SIRPA_CD47	0.123
EGFR_COPA	0.109	EGFR_GRN	0.236	TNFSF10_TNFRSF10D	0.219	ICAM1_AREG	0.249	MDK_SORL1	0.215	EGFR_COPA	0.112
		EGFR_HBEGF	0.22	COL18A1_a1b1 complex	0.218	CD40_TNFSF13B	0.247	EGFR_AREG	0.214	EGFR_TGFB1	0.106
		CD44_HBEGF	0.202	PROS1_AXL	0.191	EGFR_AREG	0.242	SIRPA_CD47	0.208
		CD46_JAG1	0.198	PLXNB2_PTN	0.165	MDK_LRP1	0.241	EGFR_TGFB1	0.174
		EGFR_TGFB1	0.168	EGFR_TGFB1	0.131	PROS1_AXL	0.209	VCAM1_a4b1 complex	0.157
		VCAM1_a9b1 complex	0.151	EGFR_HBEGF	0.113	C3_C3AR1	0.186	VCAM1_a4b7 complex	0.154
		EFNA1_EPHA4	0.15	SIRPA_CD47	0.113	EGFR_HBEGF	0.17	PLXNB2_SEMA4D	0.096
		EGFR_AREG	0.125	COPA_SORT1	0.108	EGFR_TGFB1	0.167
		TGFB1_TGFBR3	0.123	EGFR_COPA	0.105	SIRPA_CD47	0.161
		EGFR_COPA	0.121			DPP4_CXCL12	0.14
		CD70_GPRC5B	0.097			HLA-F_LILRB2	0.122
		PLXNB2_SEMA4C	0.092			C3_aMb2 complex	0.118
						EGFR_COPA	0.111
interacting_pair	Normalepi|Bcell	interacting_pair	Normalepi|Endothelial	interacting_pair	Normalepi|Fibroblast	interacting_pair	Normalepi|Macrophage	interacting_pair	Normalepi|Tcell	interacting_pair	Normalepi|Normalepi
MIF_TNFRSF14	0.708	MIF_TNFRSF10D	0.786	MIF_TNFRSF14	0.692	PGRMC2_CCL4L2	0.779	MIF_TNFRSF14	0.73	FcRn complex_ALB	0.943
SPP1_CD44	0.584	MIF_TNFRSF14	0.704	MIF_TNFRSF10D	0.68	MIF_TNFRSF14	0.731	SPP1_CD44	0.676	MIF_TNFRSF14	0.669
PODXL_SELL	0.14	SPP1_a9b1 complex	0.48	FLT1_PGF	0.615	SPP1_CD44	0.65	SPP1_PTGER4	0.504	TNFRSF11B_TNFSF10	0.141
		TNFSF10_TNFRSF10D	0.253	SPP1_CD44	0.558	SPP1_PTGER4	0.528	SPP1_a4b1 complex	0.487
		CD46_JAG1	0.185	CD46_JAG1	0.231	ICAM1_AREG	0.242	KLRB1_CLEC2D	0.213
		TNFRSF11B_TNFSF10	0.145	TNFSF10_TNFRSF10D	0.147	THY1_aXb2 complex	0.196
						LIFR_OSM	0.157
						THY1_aMb2 complex	0.156
						DPP4_CXCL12	0.123
